# Supplementary material for: Structural and Genomic Insights Into Pyrazinamide Resistance in Mycobacterium tuberculosis Underlie Differences Between Ancient and Modern Lineages
Source: Front Mol Biosci. 2021 Jul 23;8:619403. doi: 10.3389/fmolb.2021.619403 (PMC8372558; doi:10.3389/fmolb.2021.619403)
Supplement: Supplementary file 2 [file Table_2.xlsx]

## Sheet: KS_test
Lineage comparisons	All mutations (n=4433)				Lineage comparisons	DM (n=3565) vs OM (n=868)
KS test to compare distributions	P-value	Adj P-value	Adj P-value signif		KS test to compare distributions	P-value	Adj P-value	Adj P-value signif
Lineage 1 vs Lineage 2	0.00147798	0.00886788	**		Lineage 1	7.31009e-08	2.92404e-07	****
Lineage 1 vs Lineage 3	0.00533242	0.0319945	*		Lineage 2	<0.0001	<0.0001	****
Lineage 1 vs Lineage 4	9.68678e-05	0.000581207	***		Lineage 3	0.297334	1.18933	ns
Lineage 2 vs Lineage 3	0.000446055	0.00267633	**		Lineage 4	2.55018e-13	1.02007e-12	****
Lineage 2 vs Lineage 4	<2.2E-016	<0.0001	****
Lineage 3 vs Lineage 4	0.00809399	0.0485639	ns
Kolmogorov-Smirnoff (KS) test reporting the statistical differences in distributions between Mtb lineages when assessed based on Protein stability (DUET outcome). Lineage comparisons were performed for all mutations, and between mutations associated with PZA drug resistance (DM) and other mutations (OM). s). Adj. P-values: Bonferroni adjusted P-values, n=number of samples, ns = not significant, A…
